# Supplementary material for: Development of a Triplex Real-Time PCR Method for the Simultaneous Detection of Porcine Circovirus 2, 3, and 4 in China Between 2023 and 2024
Source: Viruses. 2025 May 29;17(6):777. doi: 10.3390/v17060777 (PMC12197758; doi:10.3390/v17060777)
Supplement: Supplementary file 1 [file viruses-17-00777-s001.zip]

Archive with 1 entries (1 files):
- viruses-3613614-supplementary.pdf
